# Supplementary material for: Crude Oil Degradation in Temperatures Below the Freezing Point by Bacteria from Hydrocarbon-Contaminated Arctic Soils and the Genome Analysis of Sphingomonas sp. AR_OL41
Source: Microorganisms. 2023 Dec 30;12(1):79. doi: 10.3390/microorganisms12010079 (PMC10818417; doi:10.3390/microorganisms12010079)
Supplement: Supplementary file 1 [file microorganisms-12-00079-s001.zip]

Archive with 1 entries (1 files):
- microorganisms-2798157-supplementary.pdf
